# Supplementary material for: “Student‐led workshop strengthens perceived discussion skills and community in an interdisciplinary graduate program”
Source: FASEB Bioadv. 2022 Oct 28;5(1):1–12. doi: 10.1096/fba.2021-00165 (PMC9832528; doi:10.1096/fba.2021-00165)
Supplement: Supplementary file 2 — Appendix S2 [file FBA2-5-1-s001.xlsx]

## Sheet: Pre-CourseSurvey2019
Timestamp	What experiences in academic discussion have you had before and how comfortable are you in such a setting? Discussion based classes and relaxed seminars are some examples of academic discussion.	Choose the size of your undergraduate institution:	How many discussion centered courses have you had in the past? Discussion centered means that the class consists of mainly students leading an ongoing discussion focused on a text or other topic, with little direct intervention from a professor. Enter a number.	Were most of your classes small, discussion centered courses?	Have you had much experience reading research papers?	Group Speaking: 5=Very 1= Not Very [How comfortable are you speaking in class?]	Group Speaking: 5=Very 1= Not Very [How well do you feel you perform in group projects?]	Group Speaking: 5=Very 1= Not Very [How well do you feel others perform in your group projects?]	Group Speaking: 5=Very 1= Not Very [How comfortable are you in establishing eye contact in group settings?]	Group Speaking: 5=Very 1= Not Very [How comfortable are you with initiating a discussion on a new topic?]	Group Speaking: 5=Very 1= Not Very [How comfortable are you in asking for help?]	What is your initial perception of this workshop?
2019-01-11 14:11:03	I have experienced several seminars and numerous group meetings. I have also taken one discussion based course. Generally, I am quite comfortable with these academic discussions.	More than 10,000 students	One	No	Yes	4	4	4	3	4	4	It will be helpful to me
2019-01-11 14:46:05	I took a few courses in undergrad that involved participation/discussion (we had a social studies requirement for my engineering degree, so most of the courses were about technology and ethics). I’m not crazy about discussion based classes - I’m definitely more of a quiet contemplator rather than someone who is active in the discussion. I also hate the whole “everyone is raising their hands and c…	More than 10,000 students	8	In Between	Yes	3	4	3	5	4	4	I'm not sure if it will be helpful
2019-01-11 18:20:35	I had discussion section for two core courses last semester in which we discussed papers assigned before the class. I also had some informal discussion with friends or professors about some interesting topics. I feel quite comfortable with that.	More than 10,000 students	0	No	Yes	3	4	4	5	4	4	It will be helpful to me
2019-01-13 20:19:01	I've been in multiple research groups which have weekly meetings that I would consider academic discussion.	More than 10,000 students	5	No	Yes	4	4	4	5	4	3	I'm not sure if it will be helpful
2019-01-14 17:59:09	Most of my classes in undergrad were discussion based or had small class sizes. I am quite comfortable, but still uncomfortable if the topic is very unfamiliar.	Between 1000 and 10,000 students	3	Yes	Yes	4	5	3	4	4	2	I'm not sure if it will be helpful
2019-01-14 18:00:20	Method in Logic MB&B	Between 1000 and 10,000 students	One in grad school, one in undergrad	No	Yes	5	4	4	4	4	2	I'm not sure if it will be helpful
2019-01-14 18:01:24	I had a few discussion based classes in undergrad and I took M&L for BQBS students first semester at Yale.	Between 1000 and 10,000 students	3	Yes	Yes	3	5	3	4	5	4	I'm not sure if it will be helpful
2019-01-14 18:01:30	College classes, they are pretty comfortable, maybe a little difficult to speak when I come in underprepared.	More than 10,000 students	5	No	In Between	2	2	2	2	2	2	It will be helpful to me
2019-01-14 18:01:43	Journal club in our own lab	More than 10,000 students	2	No	In Between	3	4	3	4	3	3	I'm not sure if it will be helpful
2019-01-14 18:02:06	A few seminars	Between 1000 and 10,000 students	3	No	Yes	5	4	5	5	5	3	I'm not sure if it will be helpful
2019-01-14 18:02:11	OG Methods and Logic	More than 10,000 students	2	Yes	In Between	4	5	4	5	5	5	It will be helpful to me
2019-01-14 18:03:21	I have had Methods and Logic class last semester and a virology class in undergrad that had some discussion sessions.	Between 1000 and 10,000 students	2	Yes	Yes	2	3	3	3	2	5	It will be helpful to me

## Sheet: Pre-CourseSurvey2020
Timestamp	What experiences in academic discussion have you had before and how comfortable are you in such a setting? Discussion based classes and relaxed seminars are some examples of academic discussion.	Choose the size of your undergraduate institution:	How many discussion centered courses have you had in the past? Discussion centered means that the class consists of mainly students leading an ongoing discussion focused on a text or other topic, with little direct intervention from a professor. Enter a number.	Were most of your classes small, discussion centered courses?	Group Speaking: 5=Very 1= Not Very [How comfortable are you speaking about your ideas with peers?]	Group Speaking: 5=Very 1= Not Very [How comfortable are you speaking about your ideas with faculty?]	Group Speaking: 5=Very 1= Not Very [How well do you feel you perform in group projects?]	Group Speaking: 5=Very 1= Not Very [How comfortable are you in establishing eye contact in group settings?]	Group Speaking: 5=Very 1= Not Very [How comfortable are you with initiating a discussion on a new topic?]	Group Speaking: 5=Very 1= Not Very [How comfortable are you in asking for help?]	What is your initial perception of this workshop?
2020-01-13 18:04:05	Methods and Logic (BQBS) and I feel semi-comfortable speaking in roundtable discussions.	Between 1000 and 10,000 students	Very few as I’ve taken biophysics and applied math classes and they’re all lecture-based.	No	4	5	4	3	4	4	I'm not sure if it will be helpful
2020-01-13 18:04:25	study group facilitator in quantum mechanics in college	More than 10,000 students	4	In Between	5	4	4	4	4	4	It will not help me
2020-01-13 18:04:40	Methods and logic in molecular biology. Comfortable.	More than 10,000 students	1, methods in logic for MBB	No	5	4	4	4	3	4	It will be helpful to me
2020-01-13 18:04:45	Journal club in lab meetings, I normally don’t talk much unless I have specific questions	Between 1000 and 10,000 students	0	No	3	4	5	2	2	1	It seems like a good idea but it won't help me personally
2020-01-13 18:04:51	Last semester, I took a similar methods and logic course through MB&B required by the BQBS track. In that class, I developed considerable comfort in an academic discussion section, but mainly in the context of wet lab molecular biophysics and biochemistry research.	Between 1000 and 10,000 students	2	No	4	3	4	4	3	2	It will be helpful to me
2020-01-13 18:05:03	I took methods and logic in molecular biology last semester, I have also had some small journal club meetings that were somewhat similar discussion-type sessions. I am somewhat comfortable in this setting - I try to speak up as much as I can but sometimes can get anxious/scared to speak up when I don't have a large background in what is being discussed or if I'm really tired.	Between 1000 and 10,000 students	3	No	3	2	4	2	3	3	It will be helpful to me
2020-01-13 18:05:10	Some experience. I am comfortable about it.	More than 10,000 students	0	No	4	3	3	4	3	4	It will be helpful to me
2020-01-13 18:05:13	Very few, especially in English since I just started graduate school in America.	More than 10,000 students	0	No	3	4	4	2	2	4	It will be helpful to me
2020-01-13 18:05:19	I have had one other academic discussion course. I am generally confidant talking to people, and have not had issues in the past with this type of course.	More than 10,000 students	1	No	5	3	4	5	5	4	It will be helpful to me
2020-01-13 18:05:41	I'm comfortable	More than 10,000 students	1	No	5	4	4	3	4	4	I'm not sure if it will be helpful
2020-01-13 18:06:25	Not much experience, almost not at all.	More than 10,000 students	zero or one maybe	No	3	3	3	3	2	3	I'm not sure if it will be helpful
2020-01-13 18:06:28	I took the MBB methods and logic course. As an undergrad, I lead an academic discussion based club.	More than 10,000 students	2	No	4	4	4	3	4	4	It will be helpful to me
2020-01-13 18:06:38	I have had discussion based classes on Physics and philosophy. I also earned a certificate in scientific public speaking and writing skills.	More than 10,000 students	6	No	5	5	4	5	5	5	I'm not sure if it will be helpful
2020-01-13 18:07:13	Tutorials, group meetings, etc. Not a leader of conversation.	More than 10,000 students	0	No	4	4	4	2	2	3	I'm not sure if it will be helpful
2020-01-13 18:08:05	I am comfortable in an academic discussion. We had a class based in academic discussion through MBB last semester. In addition, the journal clubs that I have participated in during lab meetings and other academic settings have also prepared me for academic discussion.	Between 1000 and 10,000 students	3	Yes	5	5	4	5	5	4	It seems like a good idea but it won't help me personally
2020-01-13 18:11:32	During undergrad I was able to take a graduate level course where we read and discussed papers related to foundations of biology. I was very intimidated but was able to ask questions. I am hoping to build some confidence with class.	Between 1000 and 10,000 students	2	Yes	4	3	3	4	4	4	It will be helpful to me

## Sheet: Post-CourseSurvey2019
Timestamp	With regard to your experience in the Methods and Logic in Interdisciplinary Research course please evaluate the following using the scale: 5=Very, 4=Comfortable ,3=Somewhat Comfortable, 2=Not Very Comfortable 1=Not At All. [How comfortable were you speaking in class?]	With regard to your experience in the Methods and Logic in Interdisciplinary Research course please evaluate the following using the scale: 5=Very, 4=Comfortable ,3=Somewhat Comfortable, 2=Not Very Comfortable 1=Not At All. [How comfortable were you in establishing eye contact in class?]	With regard to your experience in the Methods and Logic in Interdisciplinary Research course please evaluate the following using the scale: 5=Very, 4=Comfortable ,3=Somewhat Comfortable, 2=Not Very Comfortable 1=Not At All. [How comfortable were you with initiating a discussion on a new topic?]	With regard to your experience in the Methods and Logic in Interdisciplinary Research course please evaluate the following using the scale: 5=Very, 4=Comfortable ,3=Somewhat Comfortable, 2=Not Very Comfortable 1=Not At All. [How comfortable were you in asking for help?]	What is your perception of the discussion workshop now that you have finished the Methods and Logic in Interdisciplinary Research course?	Why was the workshop helpful or not helpful? Please explain.	Did taking the workshop help you in any other classes or settings (other than Methods and Logic in Interdisciplinary Research)?	If you answered "Yes" above, please describe how the workshop helped you in other classes/settings. If you answered "No" type N/A.	Do you think the Discussion Workshop should be offered again?	If the workshop were offered again in the future, what changes would you suggest to improve it?
2019-03-26 10:23:11	5	5	5	4	It seems like a good idea but didn't help me personally	I’m fairly comfortable in discussion to begin with.	No	N/A	Yes	More emphasis on letting others speak. Once we started the class in earnest, certain members of the class felt that they needed to answer every single question, forgetting that it’s supposed to be a discussion.
2019-03-26 11:03:34	3	4	3	3	It was helpful to me	I think it was because it allowed me to become more comfortable with my classmates prior to the paper discussions with professors. Using the workshop sessions to learn everyone's names and actually become friends with them fostered a sense of community in M&L which helped me be more confident when speaking in class later on.	Yes	Just by helping me become more confident about speaking in a group setting	Yes	Just less time - 4 hours a week is a lot, for both workshop and the class itself
2019-03-26 11:15:53	3	5	3	3	It was helpful to me	At the very least, we were able to be more comfortable sharing ideas with each other. In addition, it reminded us of key points for these types of discussions such as citing sources.	No	N/A	Yes	Spend less time on some of the games
2019-03-27 18:30:33	4	5	5	5	It was helpful to me	I think that the most helpful component of the workshops was getting to know the class. We were in a relaxed environment discussing opinion papers for a few weeks which meant that I got to know my classmates before I looked like a complete idiot in front of them.	No	no	Yes, but with modifications (elaborate below)	I had a few ideas in the earlier survey, but I think that the biggest thing was to ensure that the goal of each session is emphasized during the short discussions that we had. I also think that by the end of our discussions in class there were a few people doing most of the talking. It would be helpful to spend a little more time focusing on how to increase participation of the whole group.
2019-03-27 22:33:38	3	3	3	4	It was helpful to me	I think it's AWESOME! Though I don't like taking classes in general, this workshop helped me understand how everybody reads papers and where everyone is in terms of science knowledge. A biggest takeaway to know that it's encouraged to ask, research is such an umbrella term that everyone has a different specialty.	Yes	Better equipped to find answer on my own through reading literatures. Less of the actual skills to accomplish that but more of the overall mindset that it's possible to find solutions by unraveling some very elusive literatures, because it is possible to understand even the papers that are NOT my field.	Yes	NA
2019-04-07 23:10:53	5	5	5	5	It was helpful to me	I learned how to discuss a topic in a small group. And I was also encouraged to talk in the workshop.	Yes	In the lab meeting, I know how to ask questions flowing others' idea from workshop.	Yes	add a topic about how to be a group discussion leader.
2019-04-09 18:33:23	3	4	3	2	It seems like a good idea but didn't help me personally	It wasn't targeted at the issues that I had.	No	N/A	Yes	I have no suggestions, but I wasn't really a fan of the pre-paper reading activities aside from the one in which we had to introduce ourselves and list everyone else off. That was good for learning names.
2019-04-10 17:28:17	5	5	5	3	It was helpful to me	I thought it was helpful to the extent that it provided opportunities to familiarize ourselves with one another. I'd already felt pretty comfortable speaking up in a discussion, but getting to know my peers was certainly useful.	No	N/A	Yes	A section that encourages us to ask for help. I'm always the most hesitant speaking up (maybe rightly so) when I don't have a firm grasp on the material being discussed.

## Sheet: Post-CourseSurvey2020
Timestamp	With regard to your experience in the Methods and Logic in Interdisciplinary Research course please evaluate the following using the scale: 5=Very, 4=Comfortable ,3=Somewhat Comfortable, 2=Not Very Comfortable 1=Not At All. [How comfortable were you speaking in class?]	With regard to your experience in the Methods and Logic in Interdisciplinary Research course please evaluate the following using the scale: 5=Very, 4=Comfortable ,3=Somewhat Comfortable, 2=Not Very Comfortable 1=Not At All. [How comfortable were you in establishing eye contact in class?]	With regard to your experience in the Methods and Logic in Interdisciplinary Research course please evaluate the following using the scale: 5=Very, 4=Comfortable ,3=Somewhat Comfortable, 2=Not Very Comfortable 1=Not At All. [How comfortable were you with initiating a discussion on a new topic?]	With regard to your experience in the Methods and Logic in Interdisciplinary Research course please evaluate the following using the scale: 5=Very, 4=Comfortable ,3=Somewhat Comfortable, 2=Not Very Comfortable 1=Not At All. [How comfortable were you in asking for help?]	What is your perception of the discussion workshop now that you have finished the Methods and Logic in Interdisciplinary Research course?	Why was the workshop helpful or not helpful? Please explain.	Did taking the workshop help you in any other classes or settings (other than Methods and Logic in Interdisciplinary Research)?	If you answered "Yes" above, please describe how the workshop helped you in other classes/settings. If you answered "No" type N/A.	Do you think the Discussion Workshop should be offered again?	If the workshop were offered again in the future, what changes would you suggest to improve it?
2020-05-22 15:04:02	3	4	3	3	It seems like a good idea but didn't help me personally	I think it really depends on the group dynamics. A lot of people seemed unwilling or was reluctant to contribute at all.	No	N/A	Yes, but with modifications (elaborate below)	I don't think we needed to spend 2 hours for 3-ish weeks going over communication. I think we should be implementing them during our actual paper discussions. This would put into perspective what correct scientific communication entails in the context of an intellectual discussion. With this being said, there were a couple of professors who appeared intimidating and used jargon I did not understa…
2020-05-22 15:08:21	4	5	5	4	It was helpful to me	It made me more comfortable speaking in class.	Yes	It gave me lots of biology background knowledge.	Yes	Include more papers in Physics.
2020-05-22 15:08:25	2	3	2	2	I'm not sure if it was helpful	Helpful. It helped me to relax a little bit among native speakers. And I made some progress (to me) which could be a good start.	Yes	It made me more confident to ask questions in front of other native speakers.	Yes	To intentionally encourage international students to talk more.
2020-05-22 16:22:16	4	4	4	3	It was helpful to me	The workshop allowed me to explore different topics and ask clarifying questions. Some of the subject were quite difficult but it was great to have a multidisciplinary community of scholars to help out.	Yes	This class helped me feel confident to go through publications in my neuroimaging class	Yes, but with modifications (elaborate below)	I would somehow provide a way to point students in the direction of what background knowledge is imperative to understanding the materials better.
2020-05-22 22:11:38	4	4	3	3	I'm not sure if it was helpful	Too much biology and no physics(or math) makes a physicist like me a dull boy.	No	N/A	Yes, but with modifications (elaborate below)	probably more diversified materials with fewer super long essays
2020-05-22 23:10:31	4	4	3	3	It seems like a good idea but didn't help me personally	No one applied any of it when we began speaking with the professors.	No	N/A	Yes, but with modifications (elaborate below)	I thought it was fun, however, there should be a paper that is more scientific. I think the topics that were covered in the workshop were too relatable and easy to speak for. Vs. the papers covered in the course where people were less comfortable and wouldn't speak.
2020-05-23 01:18:01	4	5	3	5	It seems like a good idea but didn't help me personally	It was a good way for me to get to know the other students, but I don't think any of the lessons/themes were ever applied in the discussions weeks after.	No	N/A	Yes, but with modifications (elaborate below)	It needs someone to lead the discussion part. If none of the students step up to do so, the discussion goes nowhere & whatever theme of the day is ignored.
2020-05-24 10:33:52	5	4	4	4	It was helpful to me	I think the greatest benefit for me was becoming familiar with my classmates, as for me, familiarity is one of the more difficult barriers to good discussion. I think the most difficult barrier in discussion was during topics where I really had no experience, and even after meeting with my classmates, it was difficult to discuss things I know nothing about. I think the neuroscience discussion dem…	Yes	I didn't have any other discussion based courses this semester, but discussion skills are always helpful for research group meetings.	Yes	Maybe one of the sessions could be centered around a research article. Using fun articles helps with accessibility, but maybe there could be a session at the end about transferring the ideas from the previous discussions to scientific articles.
2020-05-25 09:33:56	5	5	5	5	It was helpful to me	Got everyone thinking about how to have an effective discussion	Yes	Was more cognizant about how to have good discussions in other settings	Yes	The games were fun but could get a bit out of hand and were sometimes very unrelated to the point that was trying to be made
2020-05-25 14:28:07	3	2	2	3	It was helpful to me	I thought the workshop was helpful to improve my discussion skills, but I felt that the professors for each week were not always on the same page as for how to hold a productive and inclusive/welcoming/comfortable discussion, so in practice it was difficult to use the discussion skills we gained in the actual paper discussions because the professors weren't as welcoming.	Yes	It helped me be more confident in myself in general and in asking questions about interdisciplinary topics which helped in other discussion classes and in lab settings.	Yes, but with modifications (elaborate below)	I think it should be offered again but that professors should be made aware of the workshop that we went through and given tips/advice on how to hold a productive and inclusive discussion because some professors gave a standoff-ish attitude when students didn't understand certain topics, which made it uncomfortable to speak up when you didn't understand what was being discussed.
2020-05-27 07:03:28	5	5	5	5	It seems like a good idea but didn't help me personally	I think that there are some differences between feeling comfortable talking about opinion related items and science or information related items. I feel like a lot of students felt more comfortable talking during the workshop, but that didn't translate to the actual course. I think if this is the first time someone is being asked to critically read a scientific paper and dissect it, even if they …	No	N/A	Yes, but with modifications (elaborate below)	I feel like it could have been more helpful with the same four lessons, but centered around scientific papers instead of opinion pieces. A little less fun to read, but I think there are a lot of important skills to be gained there. In addition, perhaps a game about addressing the points brought up by the person you are responding to. I think this could be gained from the diagram, but a lot of tim…

## Sheet: Long-TermSurvey
StartDate	EndDate	Status	Progress	Duration (in seconds)	Finished	RecordedDate	ResponseId	DistributionChannel	UserLanguage	Q2_1	Q13	Q14_1	Q15_1	Q16	Q18_1	Q19_1	Q20	Q21_1	Q22_1	Q23	Q24_1	Q25_1	Q26	Q19_1	Q19_2	Q19_3	Q19_4	Q20	Q27
Start Date	End Date	Response Type	Progress	Duration (in seconds)	Finished	Recorded Date	Response ID	Distribution Channel	User Language	The Discussion Workshop has impacted my graduate student experience in the following way:	During the discussion workshop, we practiced four major skills. Which do you feel that you actively use now? (You may select multiple)	Regarding the use of visual engagement, how often do you use this skill? - I use this skill...	The PEB discussion workshop helped me improve this skill	Where would you say that you implement this skill in your life as a graduate student?	Regarding the use of constructive conversation entrances, how often do you use this skill? - I use this skill...	The PEB discussion workshop helped me improve this skill	Where would you say that you implement this skill in your life as a graduate student?	Regarding the use of citing the text, how often do you use this skill? - I use this skill...	The PEB discussion workshop helped me improve this skill	Where would you say that you implement this skill in your life as a graduate student?	Regarding the use of encouraging your peers, how often do you use this skill? - I use this skill...	The PEB discussion workshop helped me improve this skill (*Note: the scale for this slider was input as 0-10 in this survey, instead of 0-100 as for the others . To adjust for this, in the analysis, this data was multiplied by 10)	Where would you say that you implement this skill in your life as a graduate student?	Evaluate your overall experience with the workshop. - The workshop helped me feel more prepared for scientific discussions.	Evaluate your overall experience with the workshop. - The workshop helped me have more constructive conversations.	Evaluate your overall experience with the workshop. - The workshop helped me feel more welcomed in the PEB community as a whole.	Evaluate your overall experience with the workshop. - The workshop helped me feel more confident in discussions.	If you could change the workshop what would you change?	Is there anything else you would like us to know?
2021-07-02 08:41:52	2021-07-02 08:46:59	IP Address	100	306	True	2021-07-02 08:46:59	R_3MRsbuneVgIgxCI	anonymous	EN	80	Visual Engagement,Constructive Conversation Entrances,Citing the Text,Encouragement of Peers	80	75	During lab meetings and as a TF	100	80	Everywhere; I realized how important this was to active listening in ALL conversations	50	70	In terms of discussion, I use this in lab meeting and subgroup meetings.	100	10	As a TF, in lab meetings	75	90	100	70	A day practicing all the skills together on science papers at the end (with oversight before professors come in).
2021-07-02 09:08:30	2021-07-02 09:11:42	IP Address	100	191	True	2021-07-02 09:11:42	R_3oLrTVLnFS6syFs	anonymous	EN	50	Visual Engagement,Constructive Conversation Entrances,Citing the Text,Encouragement of Peers	47	50	lab mtgs	17	52	lab mtgs and casual in-person one-on-ones in lab	26	50	preparing presentations and on lab Slack to refer to an experiment	50	5	all the time	13	14	23	15	These shouldn't last a single session per subject. All four major skills require time so I would suggest implementing these four skills throughout the PEB M&L course. Professors invited to host journal club discussions are not aware of these skills so best to train THEM on these four skills as well.
2021-07-02 08:42:45	2021-07-02 09:48:34	IP Address	100	3949	True	2021-07-02 09:48:34	R_3Ea4nWWPbahcAsP	anonymous	EN	70	Visual Engagement,Constructive Conversation Entrances,Citing the Text,Encouragement of Peers	50	60	When making figures, discussing concepts and drawing diagrams in lab meetings or in presentations	0	60	In any sort of meeting or discussion	100	70	When doing any sort of writing or discussing a paper	80	9	Any time I am speaking with other students	70	70	100	81	I think these workshop goals should be shared with faculty teaching the course and just in PEB in general, especially encouragement of peers, because I often find that feeling confident is my biggest barrier to speaking up.
2021-07-02 12:50:59	2021-07-02 12:56:04	IP Address	100	305	True	2021-07-02 12:56:05	R_PAiu4YRXNkKnvzj	anonymous	EN	75	Citing the Text,Encouragement of Peers							50	80	in discussions with labmates & giving presentations	60	7	in regular conversations, remembering to listen & say “oh [name] you were going to say something?” if they were interrupted	80	70	75	75	poor timing (2 hours twice a week in the evenings sucked)
2021-07-02 13:29:50	2021-07-02 13:31:43	IP Address	100	112	True	2021-07-02 13:31:43	R_2QrmmY1tAcRNkqh	anonymous	EN	53	Constructive Conversation Entrances				50	60	I use it a lot when I am TF-ing and interfacing with other students for academic purposes.							55	56	69	51
2021-07-01 09:19:32	2021-07-01 09:20:08	IP Address	67	36	False	2021-07-08 09:20:09	R_2eWLhLPujSPUlu2	anonymous	EN	61	Visual Engagement,Encouragement of Peers	61	39	xcz
2021-07-08 10:31:55	2021-07-08 10:41:05	IP Address	100	549	True	2021-07-08 10:41:05	R_2TAvP3h1nHMatws	anonymous	EN	70	Visual Engagement	60	60	TF work and in research meetings										71	70	40	30	I think this workshop, in addition to the Method & Logic course, would have been better suited for the end of my course work when I would have had more time to focus on it--end of second year/beginning of third year.
2021-07-08 12:07:36	2021-07-08 12:10:39	IP Address	100	183	True	2021-07-08 12:10:40	R_10UCTVILuSKE05B	anonymous	EN	68	Visual Engagement,Encouragement of Peers	71	71	Creating effective presentations							97	8	Every day in the lab, helping others believe in themselves and when trying to pick myself up from a failed experiment	71	72	73	71	The papers should be more aimed to different backgrounds. Coming from non-physics background, I felt the papers were difficult to decipher and I at many times felt discouraged. It was great to have professors help explain but I do think there was a burden on the students with physics backgrounds to carry the conversation
2021-07-08 12:16:03	2021-07-08 12:20:02	IP Address	100	238	True	2021-07-08 12:20:03	R_1Or7uBDdiEuhrXc	anonymous	EN	86	Constructive Conversation Entrances,Citing the Text,Encouragement of Peers				8	71	Lab meetings and interactions with peers	76	51	Lab meeting primarily	85	5	Mostly when talking to lab mates	94	77	100	50	A few more interdisciplinary papers that leaned more heavily on the biology side would be nice.	Nope
2021-07-08 14:03:27	2021-07-08 14:05:35	IP Address	100	128	True	2021-07-08 14:05:36	R_uxGHUueRpxunP3z	anonymous	EN	69	Constructive Conversation Entrances				8	71	lab							80	80	51	79
2021-07-02 21:35:42	2021-07-02 21:36:41	IP Address	17	58	False	2021-07-09 21:36:41	R_3dDJxxNnMIqUjBG	anonymous	EN	60	Visual Engagement,Citing the Text
2021-07-14 08:59:15	2021-07-14 09:01:00	IP Address	100	104	True	2021-07-14 09:01:00	R_2fyVkJDzPs0vsSB	anonymous	EN	91	Visual Engagement,Constructive Conversation Entrances,Citing the Text	52	71	Lab presentations	77	64	Mentoring undergrads	81	58	Lab presentations and writing papers				90	78	50	76
2021-07-14 09:20:04	2021-07-14 09:26:02	IP Address	100	358	True	2021-07-14 09:26:03	R_3rYeVDfD0gamML4	anonymous	EN	80	Visual Engagement,Constructive Conversation Entrances,Citing the Text,Encouragement of Peers	100	65	In group meetings and discussions of papers or other science, mostly	100	84	This is a super powerful skill in all things, both in group meetings discussing papers but also when asking questions after talks to responding to questions or feedback after giving a tlak	38	60	This I use in presentations but also when asking questions following a talk or in a group discussion of a paper	78	9	I use this skill often in all journal club experiences, both in class and in lab environments as well as in feedback sessions of talks	65	61	100	67	I think using short scientific papers instead of opinion papers might have been useful. These skills can look a bit different when discussing something presented as fact than when presenting something presented as an opinion.
2021-07-14 21:58:12	2021-07-14 22:01:35	IP Address	100	203	True	2021-07-14 22:01:36	R_1mQoeIoJkjAUjiR	anonymous	EN	60	Citing the Text,Encouragement of Peers							62	67	when presenting	67	7	when colleagues fail something	60	59	57	60	Have more paper related to Biophysics, and have small group discussions instead of big group in which not everyone gets a chance to talk. Maybe only have one paper per session because 2 or 3 is too much and can't go into depth	The food was awesome, thank you!
2021-07-14 08:50:05	2021-07-14 09:20:41	IP Address	11	1836	False	2021-07-21 09:20:44	R_vAWdye3n2PECt8t	anonymous	EN	66
2021-07-22 14:03:58	2021-07-22 14:07:10	IP Address	100	192	True	2021-07-22 14:07:11	R_3gOsSoDJImetlVn	anonymous	EN	75	Constructive Conversation Entrances,Encouragement of Peers				25	90	Lab meetings				90	7	Lab meetings and mentoring	70	70	70	50	Some of the activities got a bit out of hand because they were a little too silly/playful. The games were fun but keeping the activities more scientifically oriented might help people take it more seriously and feel as if they are developing skills that will be directly applicable to scientific discussions.
2021-07-22 14:22:03	2021-07-22 14:23:43	IP Address	100	100	True	2021-07-22 14:23:44	R_1jjLlaRseWcjmnY	anonymous	EN	50	Encouragement of Peers										20	9	everywhere	81	60	59	75
2021-07-22 08:15:01	2021-07-22 14:49:39	IP Address	100	23678	True	2021-07-22 14:49:40	R_2q4QXzzm3y9mwwM	anonymous	EN	80	Visual Engagement,Citing the Text	60	70	Presentations				40	81	Giving literature search summaries, writing papers				90	81	89	76	The best discussions were always lead by professors who seemed to have an outline of all the points they wanted to discuss with interactive questions
2021-07-22 15:50:51	2021-07-22 15:53:24	IP Address	100	153	True	2021-07-22 15:53:24	R_2639cxNxBewfP9c	anonymous	EN	52	Visual Engagement	20	69	journal club discussions, teaching										60	31	100	32	select someone to moderate discussion, either TA or student
2021-07-23 10:44:51	2021-07-23 10:47:08	IP Address	100	136	True	2021-07-23 10:47:08	R_1jOCxibd7x72oML	anonymous	EN	50	Encouragement of Peers										100	0	Day to day lab space.	0	0	100	0		It is not necessary.
2021-07-26 09:01:34	2021-07-26 09:10:16	IP Address	100	522	True	2021-07-26 09:10:17	R_3MKjpJlkVrlEUQd	anonymous	EN	69	Visual Engagement,Constructive Conversation Entrances	55	51	Presentations	85	51	Presentations both as a presenter and in the audience							39	66	82	42	Give students the opportunity to present papers they're interested in as well. Currently, profs pick papers. that's good and important, but students were often not engaged, perhaps because of lack of interest. Would be good to have two papers reviewed per week: one that the prof picks and one that the student picks. Doesn't matter IMO if the picked paper isn't the prof's area of expertise, as it …
2021-07-26 13:22:18	2021-07-26 13:24:18	IP Address	100	120	True	2021-07-26 13:24:18	R_CZZeNYsNHiS5yE1	anonymous	EN	95	Constructive Conversation Entrances,Encouragement of Peers				50	100	during lab meetings				24	10	lab meeting	78	100	100	82	some of the visiting professors were very intimidating... maybe vet them for niceness?	I loved the food
2021-07-22 13:56:38	2021-07-22 13:58:05	IP Address	50	86	False	2021-07-29 13:58:07	R_1jrdu0lMrc9ctWX	anonymous	EN	65	Citing the Text
2021-07-26 09:25:05	2021-07-26 09:29:35	IP Address	83	269	False	2021-08-02 09:29:37	R_10CM3tSpMFlKYOF	anonymous	EN	50	None
										67.7083	Used for Figure 3. # of students who actively used discussion skills. Jen analyzed this but I added the extra 'citing the text' that was filled out and wasn't in the original data I received from the students earlier on.
